# Supplementary material for: Concordant Patterns of Population Genetic Structure and Symbiont Communities in a Broadcasting Spawning Coral Along a Western Australian Fringing Reef
Source: Ecol Evol. 2026 Jan 28;16(1):e72585. doi: 10.1002/ece3.72585 (PMC12848603; doi:10.1002/ece3.72585)
Supplement: Supplementary file 1 — Appendix S1: ece372585‐sup‐0001‐AppendixS1.xlsx. [file ECE3-16-e72585-s002.xlsx]

## Sheet: Table 1
Supplementary Table 1: Site information for sampling locations along Ningaloo Reef.
Site	Site code	Region	Latitude	Longitude
01-North Muiron	NM	Gulf	-21.64	114.387
02-South Muiron	SM	Gulf	-21.675	114.35
03-North Bundegi	BU1	Gulf	-21.834	114.179
04-South Bundegi	BU2	Gulf	-21.85	114.17
05-Tantabiddi	TAN	North	-21.916	113.957
06-Mangrove	MAN	North	-21.944	113.939
07-Lakeside	LAK	North	-22.035	113.901
08-Pilgonaman	PIL	North	-22.174	113.855
09-Yardie Creek	YAR	North	-22.292	113.808
10-South Yardie	SY	North	-22.362	113.763
11-Point Cloates	PC	South	-22.696	113.65
12-North Reef	NR	South	-23.023	113.781
13-South Coral Bay	SCB	South	-23.217	113.765
14-Gnaraloo Bay	GB	South	-23.765	113.546

## Sheet: Table 2
Supplementary Table 2: Filtering steps of DaRT sequences using the dartR package (Gruber et al., 2018).
Filtering step	Number of Loci	Number of Samples	% loci retained from original	% loci retained from previous step
GL	26393	185	100	100
gl.filter.secondaries(GL)	21457	185	81.3	81.3
gl.filter.rdepth(gl.1d, lower = 5, upper = 200)	18656	185	70.69	86.95
gl.filter.reproducibility(gl.2d, threshold = 0.95)	16431	185	62.26	88.07
gl.filter.callrate(gl.3d, method = "loc", threshold = 0.7)	6873	185	26.04	41.83
gl.filter.callrate(gl.4d,method ="ind", threshold=0.75)	6873	158	26.04	100
gl.filter.monomorphs(gl.5d)	6713	158	25.43	97.67
gl.filter.maf(gl.6d, threshold = 0.02)	5368	158	20.34	79.96

## Sheet: Table 3
Supplementary Table 3: Results of pairwise Wilcoxon tests (FDR adjusted) comparing genetic diversity estimates between sites. Lower matrix is for comparisons based on gene diversity and the upper matrix is for comparisons based on allelic richness. Significant pairwise comparisons are in bold text.
	NM	SM	BU1	BU2	MAN	LAK	PIL	SY	PC	NR	SCB	GB
NM	-	0.721	0.956	0.913	0.991	0.897	0.318	0.721	0.913	0.402	0.508	0.571
SM	0.849	-	0.957	0.957	0.06	0.399	0.971	0.957	0.399	0.527	0.278	0.023
BU1	0.766	0.991	-	0.707	0.668	0.957	0.519	0.402	0.957	0.611	0.718	0.318
BU2	0.902	0.991	0.45	-	0.913	0.957	0.399	0.957	0.957	0.318	0.336	0.399
MAN	0.962	0.13	0.679	0.766	-	0.957	0.721	0.721	0.957	0.957	0.519	0.781
LAK	0.918	0.448	0.964	0.991	0.766	-	0.402	0.957	0.957	0.721	0.318	0.971
PIL	0.271	0.923	0.359	0.375	0.855	0.375	-	0.519	0.399	0.278	0.032	0.399
SY	0.787	0.918	0.375	0.962	0.622	0.962	0.448	-	0.957	0.171	0.278	0.248
PC	0.962	0.448	0.991	0.969	0.742	0.918	0.271	0.918	-	0.721	0.336	0.957
NR	0.271	0.448	0.448	0.134	0.964	0.448	0.092	0.092	0.448	-	0.957	0.775
SCB	0.375	0.231	0.707	0.259	0.448	0.271	0.032	0.185	0.335	0.918	-	0.957
GB	0.335	0.01	0.13	0.185	0.448	0.679	0.134	0.094	0.789	0.448	0.962	-

## Sheet: Table 4
Supplementary Table 4: Pairwise FST estimates based on 5,368 SNPs. The lower matrix is the FST value and upper matrix is the FDR adjusted p-value. Significant values are in bold text.
	NM	SM	BU1	BU2	TA	MAN	LAK	PIL	YA	SY	PC	NR	SCB	GB
NM	-	0.003	0.08	0.016	0	0	0	0	0	0	0	0	0	0
SM	0.005	-	0.915	0.796	0.431	0.915	0.025	0.841	0.757	0.452	0.034	0	0	0
BU1	0.003	-0.002	-	0.796	0.116	0.023	0.001	0.077	0.459	0.007	0	0	0	0
BU2	0.004	-0.001	-0.001	-	0.033	0.032	0	0.038	0.089	0.002	0	0	0	0
TA	0.014	0.001	0.003	0.006	-	0.605	0.323	0.915	0.901	0.808	0.666	0.333	0.228	0.005
MAN	0.012	-0.002	0.004	0.004	0	-	0.365	0.16	0.915	0.584	0.274	0.032	0	0
LAK	0.016	0.004	0.006	0.009	0.002	0.001	-	0.486	0.356	0.274	0.105	0.002	0.01	0
PIL	0.007	-0.001	0.003	0.004	-0.003	0.003	0.001	-	0.841	0.499	0.007	0	0	0
YA	0.011	-0.001	0.001	0.004	-0.003	-0.004	0.002	-0.002	-	0.915	0.64	0.517	0.622	0.486
SY	0.014	0.001	0.004	0.005	-0.001	0	0.002	0	-0.003	-	0.815	0.033	0.043	0
PC	0.015	0.003	0.006	0.01	0	0.002	0.003	0.005	0	-0.001	-	0.274	0.553	0.111
NR	0.022	0.01	0.011	0.016	0.002	0.004	0.005	0.009	0.001	0.003	0.001	-	0.217	0.081
SCB	0.023	0.007	0.013	0.016	0.003	0.008	0.004	0.007	0	0.003	0	0.002	-	0.001
GB	0.028	0.008	0.013	0.017	0.006	0.006	0.008	0.011	0.001	0.006	0.002	0.002	0.005	-

## Sheet: Table 5
Supplementary Table 5: P-values from post-hoc pairwise comparisons showing the effect of site on symbiont diversity. The lower matrix is the pairwise comparisons for Shannon’s diversity and the upper matrix is for DIV Richness. Significant values are in bold text.
	NM	SM	BU1	BU2	TA	MAN	LAK	PIL	YA	SY	PC	NR	SCB	GB
NM	-	1	1	0.29	1	0.93	0.044	0.003	0.014	0.041	<.0001	0.422	0.013	0.001
SM	1	-	1	0.692	1	0.999	0.204	0.025	0.085	0.195	0	0.822	0.08	0.011
BU1	1	1	-	0.38	1	0.965	0.067	0.006	0.023	0.064	<.0001	0.526	0.022	0.002
BU2	0.075	0.505	0.176	-	0.408	0.999	1	0.957	0.998	1	0.186	1	0.997	0.874
TA	1	1	1	0.183	-	0.973	0.076	0.006	0.026	0.072	<.0001	0.557	0.025	0.003
MAN	0.594	0.986	0.816	0.999	0.825	-	0.865	0.353	0.648	0.855	0.009	1	0.633	0.214
LAK	0.014	0.18	0.04	1	0.042	0.948	-	1	1	1	0.663	0.999	1	0.999
PIL	0.001	0.024	0.004	0.991	0.004	0.551	1	-	1	1	0.983	0.892	1	1
YA	0.012	0.159	0.034	1	0.036	0.933	1	1	-	1	0.874	0.987	1	1
SY	0.019	0.224	0.054	1	0.057	0.968	1	1	1	-	0.677	0.999	1	0.999
PC	<.0001	0	<.0001	0.268	<.0001	0.017	0.638	0.972	0.676	0.567	-	0.112	0.883	0.998
NR	0.376	0.926	0.614	1	0.626	1	0.992	0.766	0.988	0.996	0.045	-	0.986	0.761
SCB	0.003	0.062	0.011	0.999	0.011	0.767	1	1	1	1	0.883	0.918	-	1
GB	0	0.008	0.001	0.936	0.001	0.32	0.998	1	0.999	0.996	0.998	0.529	1	-
